# Supplementary material for: Enhancing Skin Wound Healing in Diabetic Mice Using SIKVAV-Modified Chitosan Hydrogels
Source: Molecules. 2024 Nov 14;29(22):5374. doi: 10.3390/molecules29225374 (PMC11596890; doi:10.3390/molecules29225374)
Supplement: Supplementary file 1 [file molecules-29-05374-s001.zip]

Archive with 1 entries (1 files):
- molecules-3243370-supplementary.pdf
